# Supplementary material for: Reply to: The case for standardizing gene nomenclature in vertebrates
Source: Nature. 2023 Feb 15;614(7948):E33–6. doi: 10.1038/s41586-022-05634-9 (PMC9931572; doi:10.1038/s41586-022-05634-9)
Supplement: Supplementary file 3 — This file contains information on the species’ genomes (Supplementary Table 1) and specific genes analysed (Supplementary Table 2) for the exonic phylogeny in Fig. 1. [file 41586_2022_5634_MOESM3_ESM.xlsx]

## Sheet: S1 Genomes
Supplementary Table 1: Species list of genome assemblies used in the exonic phylogeny of this study. Subphyla (1st column), classes or orders (2nd column and grey shading) where the organisms of the 3rd column belong to are listed, along with the specific assembly file names and GCA accession numbers. *Assemblies that have long read data, which generate higher quality and more contiguous genomes.
Subphylum	Lineage	Organism	Assemblies used in this study	GenBank assembly accession
Vertebrates	Mammals	Human (Homo Sapiens)	*GRCh38.p13	*GCA_000001405.28
		Mouse (Mus musculus)	*GRCm39	*GCA_000001635.9
	Birds	Chicken (Gallus gallus)	*bGalGal1.pat.whiteleghornlayer.GRCg7w	GCA_016700215.2
		Zebra finch (Taeniopygia guttata)	*bTaeGut1.4.pri	*GCA_003957565.4
	Reptiles	Western terrestrial garter snake (Thamnophis elegans)	rThaEle1.pri	GCA_009769535.1
		Common wall lizard (Podarcis muralis)	*PodMur_1.0	*GCA_004329235.1
		Green sea turtle (Chelonia mydas)	*rCheMyd1.pri.v2	GCA_015237465.2
	Amphibia	Tropical clawed frog ( Xenopus tropicalis )	*UCB_Xtro_10.0	*GCA_000004195.4
	Holost fish	Spotted Gar (Lepisosteus oculatus)	LepOcu1	GCA_000242695.1
	Teleost fish	Blunt-snouted clingfish (Gouania willdenowi)	*fGouWil2.1 (VGP)	*GCF_900634775.1
		Red-bellied piranha (Pygocentrus nattereri)	*fPygNat1.pri	*GCA_015220715.1
		Electric eel (Electrophorus electricus)	*fEleEle1.pri	*GCF_013358815.1)
		Zebrafish (Danio rerio)	GRCz11	GCA_000002035.4
	Coelacanths	Coelacanth (Latimeria chalumnae)	LatCha1	GCA_000225785.1
	Sharks	Great white shark (Carcharodon carcharias)	*sCarCar2.pri	*GCA_017639515.1
		Elephant Shark (Callorhinchus milii)	IMCB_Cmil_1.0	GCF_018977255.1
	Lampreys	Sea Lamprey (Petromyzon marinus)	*kPetMar1.pri	*GCA_010993605.1
Invertebrates	Lancelets	Amphioxus (Branchiostoma floridae)	B. floridae v2.0	GCA_000003815.1

## Sheet: S2 Gene sequences
Supplementary Table 2: For each OTR-VTR receptor (separate tables), for each organism (1st column), listed are the chromosome/scaffold (2nd column) where each receptor is located, the NCBI accession number (3rd column), the specific location on the chromosome or scaffold (4th column), its Ensembl or Gene ID (5th column), and the number of its exons (6th column). Columns in red mean the respective…
	Oxytocin Receptor (OTR)
Organism	Chr/Scaff	NCBI Accession	Locus	Ensembl ID/GeneID	# Exons
Human (Homo Sapiens)	3	NC_000003.12	8750381..8769613	ENSG00000180914	6
Mouse (Mus musculus)	6	NC_000072.7	112450644..112467997	ENSMUSG00000049112	5
Chicken (Gallus gallus)	12	NC_052584.1	19500864..19503921	ENSGALG00000003138	2
Zebra finch (Taeniopygia guttata)	12	NC_044224.2	600236..604328	ENSTGUG00000020441	2
Western terrestrial garter snake (Thamnophis elegans)	2	NC_045542.1	123190868..123208507	ENSTELG00000000261	2
Common wall lizard (Podarcis muralis)	2	NC_041313.1	89676673..89701625	ENSPMRG00000005313	4
Green sea turtle (Chelonia mydas)	7	NC_057853.1	17576610..17592270	102937503	3
Tropical clawed frog (Xenopus tropicalis)	4	NC_030680.2	131333006..131378121	ENSXETG00000001441	2
Blunt-snouted clingfish (Gouania willdenowi)	5	NC_041048.1	19477145..19489501	ENSGWIG00000013655	2
Blunt-snouted clingfish (Gouania willdenowi)	5	NC_041048.1	16286816-16295912	114463284	2
Red-bellied piranha (Pygocentrus nattereri)	26	NC_051236.1	16932136..16944200	ENSPNAG00000016063	3
Red-bellied piranha (Pygocentrus nattereri)	26	NC_051236.1	12639469..12651204	ENSPNAG00000007175	3
Electric eel (Electrophorus electricus)	3	NC_049537.1	9321317..9330838	113569651	2
Electric eel (Electrophorus electricus)	3	NC_049537.1	11796212..11800138	ENSEEEG00000021067	2
Zebrafish (Danio rerio)	6	NC_007117.7	41956254-41974803	ENSDARG00000033956	3
Zebrafish (Danio rerio)	6	NC_007117.7	46666269-46687228	ENSDARG00000044175	3
Spotted Gar (Lepisosteus oculatus)	LG5	NC_023183.1	26282331-26296485	ENSLOCG00000010646	3
Coelacanth (Latimeria chalumnae)	JH126579.1	NW_005819028.1	3120271-3133054	ENSLACG00000018362	2
Elephant Shark (Callorhinchus milii)	Unplaced	NW_024704753.1	18072493..18081311	ENSCMIG00000020085	3
Great white shark (Carcharodon carcharias)	7	NC_054473.1	74345008..74399198	121280001	2
Sea Lamprey (Petromyzon marinus)	36	NC_046104.1	7360718..7430809	116949375	4
Sea Lamprey (Petromyzon marinus)	42	NC_046110.1	7194229..7211874	116951231	4
	Vasotocin Receptor 1A (VTR1A)
Organism	Chr/Scaff	NCBI Accession	Locus	Ensembl ID/GeneID	# Exons
Human (Homo Sapiens)	12	NC_000012.12	63142759..63151201	ENSG00000166148	2
Mouse (Mus musculus)	10	NC_000076.7	122284404..122289358	ENSMUSG00000020123	2
Chicken (Gallus gallus)	1	NC_052573.1	33772985..33775583	771773	2
Zebra finch (Taeniopygia guttata)	1A	NC_044212.2	32061277..32067562	ENSTGUG00000020915	2
Western terrestrial garter snake (Thamnophis elegans)	7	NC_045547.1	50589370..50594926	ENSTELG00000013929	2
Common wall lizard (Podarcis muralis)	10	NC_041321.1	28156673..28166801	ENSPMRG00000016578	2
Green sea turtle (Chelonia mydas)	1	NC_057849.1	287329009..287342363	102940322	2
Tropical clawed frog (Xenopus tropicalis)	3	NC_030679.2	51920731..51926550	ENSXETG00000018781	2
Blunt-snouted clingfish (Gouania willdenowi)	6	NC_041049.1	31351607-31356671	114466189	2
Blunt-snouted clingfish (Gouania willdenowi)	6	NC_041049.1	1504332-1508551	114464435	2
Red-bellied piranha (Pygocentrus nattereri)	11	NC_051221.1	31160767..31164565	ENSPNAG00000025040	2
Red-bellied piranha (Pygocentrus nattereri)	1	NC_051211.1	49680650..49689376	ENSPNAG00000036615	2
Electric eel (Electrophorus electricus)	2	NC_049536.1	9439442..9442280	113583660	2
Electric eel (Electrophorus electricus)	7	NC_049541.1	19201482..19203994	113584427	2
Zebrafish (Danio rerio)	25	NC_007136.7	1550220..1558366	ENSDARG00000077083	2
Zebrafish (Danio rerio)	4	NC_007115.7	9210711..9213418	ENSDARG00000045788	2
Spotted Gar (Lepisosteus oculatus)	LG8	NC_023186.1	47458997..47465626	ENSLOCG00000016982	2
Coelacanth (Latimeria chalumnae)	JH127196.1	NW_005819645.1	1049217..1052699	ENSLACG00000014523	2
Elephant Shark (Callorhinchus milii)	KI635893	NW_024704746.1	34275309..34290939	103179814	3
Great white shark (Carcharodon carcharias)	21	NC_054487.1	76663141..76677875	121293334	2
Sea Lamprey (Petromyzon marinus)	14	NC_046082.1	4592843..4612171	116942315	4
	Vasotocin Receptor 1B (VTR1B)
Organism	Chr/Scaff	NCBI Accession	Locus	Ensembl ID/GeneID	# Exons
Human (Homo Sapiens)	1	NC_000001.11	206106936..206117388	ENSG00000198049	2
Mouse (Mus musculus)	1	NC_000067.7	131526852..131539738	ENSMUSG00000026432	2
Chicken (Gallus gallus)	26	NC_052598.1	2372060..2374042	ENSGALG00000000788	2
Zebra finch (Taeniopygia guttata)	26	NC_044238.2	3597628..3600307	100219759	2
Western terrestrial garter snake (Thamnophis elegans)	5	NC_045545.1	54949787..54954350	116509724	2
Common wall lizard (Podarcis muralis)	6	NC_041317.1	57629369..57634120	ENSPMRG00000005492	2
Green sea turtle (Chelonia mydas)	21	NC_051261.2	6377515..6384328	102943796	2
Tropical clawed frog (Xenopus tropicalis)	2	NC_030678.2	73775530..73779826	ENSXETG00000005930	2
Blunt-snouted clingfish (Gouania willdenowi)
Blunt-snouted clingfish (Gouania willdenowi)
Red-bellied piranha (Pygocentrus nattereri)
Red-bellied piranha (Pygocentrus nattereri)
Electric eel (Electrophorus electricus)
Electric eel (Electrophorus electricus)
Zebrafish (Danio rerio)
Zebrafish (Danio rerio)
Spotted Gar (Lepisosteus oculatus)
Coelacanth (Latimeria chalumnae)	JH127167.1	NW_005819616.1	895053..901723	ENSLACG00000013680	2
Elephant Shark (Callorhinchus milii)	KI635924	NW_024704760.1	455237..457946	103182413	2
Great white shark (Carcharodon carcharias)
Sea Lamprey (Petromyzon marinus)
	Vasotocin Receptor 2A (VTR2A)
Organism	Chr/Scaff	NCBI Accession	Locus	Ensembl ID/GeneID	# Exons
Human (Homo Sapiens)
Mouse (Mus musculus)
Chicken (Gallus gallus)	1	NC_052573.1	28985507..28987700	ENSGALG00000009497	4
Zebra finch (Taeniopygia guttata)	1A	NC_044212.2	27440046..27448778	ENSTGUG00000005614	2
Western terrestrial garter snake (Thamnophis elegans)
Common wall lizard (Podarcis muralis)	10	NC_041321.1	23608146..23613564	ENSPMRG00000013260	3
Green sea turtle (Chelonia mydas)	1	NC_057849.1	295628636..295632863	102931054	2
Tropical clawed frog (Xenopus tropicalis)	3	NC_030679.2	65523977..65531714	ENSXETG00000015741	2
Blunt-snouted clingfish (Gouania willdenowi)	6	NC_041049.1	14954256..14957149	114465012	2
Blunt-snouted clingfish (Gouania willdenowi)
Red-bellied piranha (Pygocentrus nattereri)
Red-bellied piranha (Pygocentrus nattereri)
Electric eel (Electrophorus electricus)
Electric eel (Electrophorus electricus)	2	NC_049536.1	13409302..13411423	113588002	4
Zebrafish (Danio rerio)
Zebrafish (Danio rerio)	4	NC_007115.7	17835557..17838335	ENSDARG00000076690	2
Spotted Gar (Lepisosteus oculatus)	Unk	NW_006270074.1	467850..476904	ENSLOCG00000001076	2
Coelacanth (Latimeria chalumnae)
Elephant Shark (Callorhinchus milii)	KI635990	NW_024704746.1	53546158..53547084	103186238	1
Great white shark (Carcharodon carcharias)	21	NC_054487.1	12126381..12146390	121293040	2
Sea Lamprey (Petromyzon marinus)	14	NC_046082.1	5295497..5330572	116942321	2
	Vasotocin Receptor 2B (VTR2B)
Organism	Chr/Scaff	NCBI Accession	Locus	Ensembl ID/GeneID	# Exons
Human (Homo Sapiens)
Mouse (Mus musculus)
Chicken (Gallus gallus)
Zebra finch (Taeniopygia guttata)
Western terrestrial garter snake (Thamnophis elegans)
Common wall lizard (Podarcis muralis)
Green sea turtle (Chelonia mydas)
Tropical clawed frog (Xenopus tropicalis)
Blunt-snouted clingfish (Gouania willdenowi)
Blunt-snouted clingfish (Gouania willdenowi)	5	NC_041048.1	20575035..20576672	114463762	2
Red-bellied piranha (Pygocentrus nattereri)	26	NC_051236.1	1143077..1154190	ENSPNAG00000000557	4
Red-bellied piranha (Pygocentrus nattereri)
Electric eel (Electrophorus electricus)	3	NC_049537.1	14718305..14720655	113570937	2
Electric eel (Electrophorus electricus)
Zebrafish (Danio rerio)	6	NC_007117.7	43218636..43221983	ENSDARG00000076797	2
Zebrafish (Danio rerio)
Spotted Gar (Lepisosteus oculatus)	LG5	NC_023183.1	28118103..28120790	ENSLOCG00000011096	3
Coelacanth (Latimeria chalumnae)	JH127297.1	NW_005819746.1	863612..866135	ENSLACG00000013474	2
Elephant Shark (Callorhinchus milii)
Great white shark (Carcharodon carcharias)
Sea Lamprey (Petromyzon marinus)	36	NC_046104.1	11953396..11963568	116949433	5
	Vasotocin Receptor 2C (VTR2C)
Organism	Chr/Scaff	NCBI Accession	Locus	Ensembl ID/GeneID	# Exons
Human (Homo Sapiens)	X	NC_000023.11	153902625..153907166	ENSG00000126895	5
Mouse (Mus musculus)	X	NC_000086.8	72935371..72938034	ENSMUSG00000031390	4
Chicken (Gallus gallus)
Zebra finch (Taeniopygia guttata)
Western terrestrial garter snake (Thamnophis elegans)	2	NC_045542.1	7914404..7919720	116505057	3
Common wall lizard (Podarcis muralis)	17	NC_041328.1	40042011..40045886	ENSPMRG00000021305	2
Green sea turtle (Chelonia mydas)
Tropical clawed frog (Xenopus tropicalis)	8	NC_030684.2	32377297..32424928	ENSXETG00000014233	3
Blunt-snouted clingfish (Gouania willdenowi)	7	NC_041050.1	29995115-30013402	114466528	7
Blunt-snouted clingfish (Gouania willdenowi)	7	NC_041050.1	687738-692617	114466970	7
Red-bellied piranha (Pygocentrus nattereri)	9	NC_051219.1	39293435..39300214	ENSPNAG00000012843	6
Red-bellied piranha (Pygocentrus nattereri)	9	NC_051219.1	39335374..39373776	ENSPNAG00000012796	6
Electric eel (Electrophorus electricus)	22	NC_049556.1	6955304..6960256	ENSEEEG00000024039	5
Electric eel (Electrophorus electricus)	24	NC_049558.1	5650215..5663852	113587971	7
Zebrafish (Danio rerio)	23	NC_007134.7	25037773-25067138	100007585	6
Zebrafish (Danio rerio)	23	NC_007134.7	18563445-18580428	ENSDARG00000029219	8
Spotted Gar (Lepisosteus oculatus)	AHAT01043508.1	NW_006270651.1	232-3820	ENSLOCG00000000338	3
Coelacanth (Latimeria chalumnae)	Unk	NW_017710695.1	1126070-1202567	ENSLACG00000014898	2
Elephant Shark (Callorhinchus milii)
Great white shark (Carcharodon carcharias)
Sea Lamprey (Petromyzon marinus)
